# Supplementary material for: Quantitative natural language processing markers of psychoactive drug effects: A pre-registered systematic review
Source: J Psychopharmacol. 2025 Feb 16;39(9):940–9. doi: 10.1177/02698811251319455 (PMC12371134; doi:10.1177/02698811251319455)
Supplement: sj-docx-4-jop-10.1177_02698811251319455 – Supplemental material for Quantitative natural language processing markers of psychoactive drug effects: A pre-registered systematic review [file sj-docx-4-jop-10.1177_02698811251319455.xlsx]

## Sheet: Master Data
Study ID				General Study Info			Participant Demographics									Psychoactive Drug Use History					Experimental Procedures		Drug Info								Language				Natural Language Processing Methods (bold those that were preprocessing for a classification task)
Drug Category	Study Title		Subgroup	Aim of Study	Recruitment Population	Key Eligibility Criteria	N(s) for Demographics	Description of n(s) for Demographics Sample	Age	Age - Effect Measure	Sex	Race	Ethnicity	Years of education	Comorbidities	Cannabis/cannabinoids	Psychostimulants	Psychedelics/hallucinogens	Entactogens	Specific Study Drug	Study Design	Risk of Bias Tool	Drug Name(s)	Other Psychostimulant (Not MDMA)	MDMA	Ketamine	LSD	Psilocybin	Cannabis/Cannabinoid	Dosing Regimen	Language	Language Task(s)	Time between drug administration and language task	Language Task(s) Summary	lemma	WC	POS	Idea Density	Complexity	tf-idf	word embedding	doc embedding	LIWC	senti-py	LDA	LSA	Graph	Intensity	Stability
		NPP Style		Description	One phrase description	Info useful for understanding population	Chose a sample of participants that is most accurate to who was included in the main analysis		Result in years	Describe the statistic used to report age	Female No. (%)	No. (%)	No. (%)	Mean (SD)	No. (%)					drug name: _____(No. of experiences)______	Short phrase that indicates the following info: - Experimental or cross-sectional - Control group - Blinding - Randomized? (e.g. “double-blind within-subject RCT”)	Specifies which tool we used to assess risk of bias	Abbreviation acceptable			1 or 0 - Refer to psychonautwiki				Doses, # of sessions, intervals, control sessions		Fulsome description of language task(s)		One phrase description of language task(s)
MDMA and other Psychostimulants	Amphetamine as a social drug: Effects of d-amphetamine on social processing and behavior	Wardle MC, Garner MJ, Munafò MR, De Wit H. Amphetamine as a social drug: Effects of d-amphetamine on social processing and behavior. Psychopharmacology (Berl). 2012;223:199–210.	.	To examine effects of d-amphetamine on processing of emotional facial expressions and on the social behavior of talking	General healthy adult population	Some previous recreational drug use High school education level No medical conditions/contraindications No past year DSM-@IV Axis I disorders No lifetime history of Drug dependence	36	Total participants/those with demographic data.	Mean 24.3 (SD 4.5)	Mean (SD)	20 (56%)	Caucasian 26 (72 %) African-American 5 (13 %) Asian 2 (6 %) Other/mixed race 3 (8 %)	35 (97 %) non-Hispanic	Mean 15.4 (SD 1.5)	Excluded	Never: 4 (11%) 1-10 times: 18 (50%) 11-50 times: 12 (33%) 50-100 times: 0 (0%) >100 times: 2 (6%)	Never: 28 (78%) 1-10 times: 7 (19%) 11-50 times: 1 (3%)	Never: 29 (81%) 1-10 times: 7 (19%)	Never: 31 (86%) 1-10 times: 4 (14%)	.	Double-blind, within-subject RCT	ROB 2 for Randomized Crossover Trials	d-amphetamine	1	0	0	0	0	0	Over three sessions separated by at least 72 h, participants received oral d-amphetamine 10 mg, oral d-amphetamine 20 mg, and placebo	English	5-min modification of the interpersonal perception task (3 important people, talk about each one at each session)	180 minutes	Talking about important other	0	1	0	0	0	0	0	0	0	0	0	0	0	0	0
	A window into the intoxicated mind? Speech as an index of psychoactive drug effects	Bedi G, Cecchi GA, Slezak DF, Carrillo F, Sigman M, De Wit H. A window into the intoxicated mind? Speech as an index of psychoactive drug effects. Neuropsychopharmacology. 2014;39:2340–2348.	.	To assess the effects of MDMA and methamphetamine on semantic and structural NLP markers, and assess whether these markers could predict drug condition.	Healthy adults reporting more than one previous ectasy use experience	No current DSM-IV Axis I diagnosis or medical condition	13	Total participants/those with demographic data.	Mean 24.5 (SD 5.4)	Mean (SD)	4 (31%)	Caucasian 11 (85%) Black 1 (8%) Mixed race 1 (8%)	.	.	Excluded	Mean 9.5 (SD 10.8) days/month	.	.	.	MDMA: Mean 12.6 (SD 19.1) experiences	Double-blind, within-subject RCT	ROB 2 for Randomized Crossover Trials	MDMA, methamphetamine	1	1	0	0	0	0	Over four 5 hour sessions, participants received oral MDMA 0.75 mg/kg, oral MDMA 1.5 mg/kg, oral methamphetamine 20 mg, and placebo	English	10 minutes of free speech about an important person in participant's life (different in each session)	130 minutes	Speaking about important other	1	1	1	0	0	0	0	0	0	0	0	1	1	0	0
	MDMA alters emotional processing and facilitates positive social interaction	Wardle MC, De Wit H. MDMA alters emotional processing and facilitates positive social interaction. Psychopharmacology (Berl). 2014;231:4219–4229.	.	To examine how MDMA affects emotional processing and resultant social behavior	Healthy adults aged 18-35 who reported 4 to 40 previous ecstasy use experiences	No past year DSM-IV Axis I diagnosis excluding non-treatment seeking drug abuse No history of stimulant drug dependence	36	36 participants had demographic data, but 35 participants had complete speech data	Mean 24.6 (SD 4.7)	Mean (SD)	18 (50%)	Caucasian 24 (67%) African-American 4 (11%) Asian 1 (3%) Other/Mixed Race 7 (19%)	Hispanic 7 (19%)	Mean 15.1 (SD 1.5)	.	Lifetime occasions recreational use: 1-10 times: 5 (14%) 11-50 times: 3 (8%) 51-100 times: 5 (14%) >100 times: 23 (64%)	Smoking at all in past month: 8 (22%) Other stimulants lifetime occassions recreational use: Never: 7 (19%) 1-10 times: 14 (39%) 11-50 times: 11 (31%) 51-100 times: 2 (6%) >100 times: 2 (6%)	Lifetime occasions recreational use: Never: 2 (6%) 1-10 times: 24 (67%) 11-50 times: 9 (25%) 51-100 times: 1 (3%)	.	MDMA Mean 10.2 (SD 8.2) lifetimes occasions recreational use	Double-blind, within-subject RCT	ROB 2 for Randomized Crossover Trials	MDMA	0	1	0	0	0	0	3 sessions separated by at least 7 days (mean 26 (SD 29.58) days). Oral 0.75 mg/kg MDMA, oral 1.5 mg/kg MDMA, and placebo	English	Modification of the Interpersonal Perception Task (modification described in Wardle et al. 2011) - talking about important other for 5 minutes	140 min	Talking about important other	0	0	0	0	0	0	0	0	1	0	0	0	0	0	0
	Intimate insight: MDMA changes how people talk about significant others	Baggott MJ, Kirkpatrick MG, Bedi G, De Wit H. Intimate insight: MDMA changes how people talk about significant others. Journal of Psychopharmacology. 2015;29:669–677.	.	Investigate effect of MDMA on speech content, and how it affects social interactions	Healthy adults who reported 4 to 40 previous ecstasy use experiences	Age 18-35 At least high school education No significant medical or psychiatric condition	35	Total participants/those with demographic data.	Mean 24.3 (SD 4.3)	Mean (SD)	12 (34%)	Caucasian 35 (100%)	.	Mean 14.6 (SD 1.4)	Excluded	Current users: 30 (86%)	.	.	.	Mean 13.1 (SD 10.2) experiences	Double-blind, within-subject RCT	ROB 2 for Randomized Crossover Trials	MDMA	0	1	0	0	0	0	Two sessions separated by at least 5 days. 1.5 mg/kg oral MDMA or placebo	English	Modification of the Interpersonal Perception Task (modification described in Wardle et al. 2011) - talking about important other for 5 minutes	90 minutes	Talking about important other	1	0	1	0	0	0	0	0	1	0	0	0	0	0	0
	Detection of acute 3,4-methylenedioxymethamphetamine (MDMA) effects across protocols using automated natural language processing	Agurto C, Cecchi GA, Norel R, Ostrand R, Kirkpatrick M, Baggott MJ, et al. Detection of acute 3,4-methylenedioxymethamphetamine (MDMA) effects across protocols using automated natural language processing. Neuropsychopharmacology. 2020;45:823–832.	Training and validation dataset (this study - Agurto 2020)	To assess mental states induced by MDMA (oral) and oxytocin (intranasal) by analyzing acoustic, semantic and psycholinguistic domains of speech.	Healthy adults who reported more than one previous ectasy use experience	No current medical condition or psychiatric disorder	31	Total participants/those with demographic data.	Mean 24.3 (SD 4.4)	Mean (SD)	12 (39%)	Caucasian: 31 (100%)	.	.	Excluded	In past month: Mean 7 (SD 7.24) days	Smoking past month: 10 (32%) participants	.	.	Mean 12.6 (SD 9.3) experiences (eligibility criteria: four to forty previous MDMA experiences)	Double-blind, within-subject RCT	ROB 2 for Randomized Crossover Trials	MDMA, oxytocin	0	1	0	0	0	0	Each participant was administered placebo, oral oxytocin 20 IU, oral MDMA 0.75 mg/kg and oral MDMA 1.5 mg/kg over 4 sessions, each at least 5 days apart.	English	Two 5-minute free speech tasks (talking about an important other, and monologue on a chosen subject)	75 minutes to 105 minutes	5 minutes about important other and 5 minute free monologue	1	1	1	1	1	0	0	0	0	0	0	1	0	0	1
			Independent dataset 1 (Wardle 2014, used for validation)		Healthy adults aged 18-35 who reported 4 to 40 previous ecstasy use experiences	No past year DSM-IV Axis I diagnosis excluding non-treatment seeking drug abuse No history of stimulant drug dependence	36	36 participants had demographic data, but 35 participants had complete speech data	Mean 24.6 (SD 4.7)	Mean (SD)	18 (50%)	Caucasian: 24 (67%) African American: 4 (11%) Asian: 1 (3%) Other/mixed race: 7 (19%)	Hispanic 7 (19%)	Mean 15.1 (SD 1.5)	.	In past month: 23 (64%) participants	Smoking past month: 8 (22%) participants	.	.	Mean 10.2 (SD 8.3) experiences (eligibility criteria: four to forty previous MDMA experiences)	Double-blind, within-subject RCT	ROB 2 for Randomized Crossover Trials	MDMA	0	1	0	0	0	0	3 sessions separated by at least 7 days (mean 26 (SD 29.58) days). Oral 0.75 mg/kg MDMA, oral 1.5 mg/kg MDMA, and placebo	English	Modification of the Interpersonal Perception Task (modification described in Wardle et al. 2011) - talking about important other for 5 minutes	140 min	Talking about important other	1	1	1	1	1	0	0	0	0	0	0	1	0	0	0
			Independent dataset 2 (Bedi 2014, used for validation)		Healthy adults reporting more than one previous ectasy use experience	No current DSM-IV Axis I diagnosis or medical condition	13	Total participants/those with demographic data.	Mean 24.5 (SD 5.4)	Mean (SD)	4 (31%)	Caucasian 11 (85%) Black 1 (8%) Mixed race 1 (8%)	.	.	Excluded	Mean 9.5 (SD 10.8) days/month	.	.	.	Mean 12.6 (SD 19.1) experiences (eligibility criteria: two or more previous MDMA experiences)	Double-blind, within-subject RCT	ROB 2 for Randomized Crossover Trials	MDMA (methamphetamine data not included)	0	1	0	0	0	0	Over four 5 hour sessions, participants received oral MDMA 0.75 mg/kg, oral MDMA 1.5 mg/kg, oral methamphetamine 20 mg, and placebo	English	10 minutes of free speech about an important person in participant's life (different in each session)	130 minutes	Speaking about important other	1	0	1	0	1	0	0	0	0	0	0	1	0	0	0
Ketamine	Does ketamine mimic aspects of schizophrenic speech?	Covington MA, Riedel WJ, Brown C, He C, Morris E, Weinstein S, et al. Does ketamine mimic aspects of schizophrenic speech? Journal of Psychopharmacology. 2007;21:338–346.	Group 1 (schizophrenia experiment controls)	To determine whether ketamine produces speech disturbances similar to those of schizophrenia using quantitative analyses of speech.	Healthy controls recruited from advertisements at the University of British Columbia	No history of psychiatric illness or substance abuse	12	Total participants/those with demographic data.	Mean 32.6 (SD 12.4)	Mean (SD)	5 (42%)	.	.	Mean 17.9 (SD 2.7)	.	.	.	.	.	.	Cross-sectional study	ROBINS-E for Non-randomized Studies of Exposures	.	0	0	0	0	0	0	No drug was administered	Canadian English	Liddle et al.'s Thought and Language Index (TLI) using Murray's Thematic Apperception Test (TAT)	n/a	TLI using TAT	1	0	1	1	1	0	0	0	0	0	0	0	0	0	0
			Group 2 (schizophrenia experiment patients)		Schizophrenia patients recruited from the Vancouver Hospital's Schizophrenia Day Program or their primary care physician.	Diagnosis of schizophrenia	11	Total participants/those with demographic data.	Mean 34.8 (SD 12.6)	Mean (SD)	5 (45%)	.	.	Mean 15.1 (SD 2.5)	.	.	.	.	.	.			.	0	0	0	0	0	0						1	0	1	1	1	0	0	0	0	0	0	0	0	0	0
			Group 3 (ketamine experiment participants)		Healthy adults who participated in the ketamine experiment conducted at Addenbrooke's Hospital, Cambridge, UK	No psychoactive medication or substance use or history of abuse No history or presence of gastrointestinal, hepatic, renal, or cardiovascular conditions No abnormalities on clinical screening	12	Demographic data is presented for 12 participants in the study, but only 9 participants yielded results data	Mean 29.7 (SD 6.5)	Mean (SD)	0 (0%)	.	.	.	Excluded	Exclusion criteria	Exclusion criteria	Exclusion criteria	Exclusion criteria	Exclusion criteria	Single-blind, within-subject RCT	ROB 2 for Randomized Crossover Trials	Ketamine	0	0	1	0	0	0	Data from 2 sessions at least 7 days apart analysed in this study. Placebo, or intravenous ketamine with a loading dose of 0.40 mg/kg spread over 10 min followed by maintenance at a rate of 0.21 mg/kg/h for a total of 90 min. The total dose of ketamine administered before the language task (within 30 minutes) was therefore 0.47 mg/kg. Data from participants' third session with a higher ketamine d…	British English	10 minute speech sample describing a picture from Murray's Thematic Apperception Test. Pictures chosen tended to have less ambiguity than the pictures shown in the schizophrenia experiment.	30 minutes	Modified TLI using TAT	1	0	1	1	1	0	0	0	0	0	0	0	0	0	0
LSD	The entropic tongue: Disorganization of natural language under LSD	Sanz C, Pallavicini C, Carrillo F, Zamberlan F, Sigman M, Mota N, et al. The entropic tongue: Disorganization of natural language under LSD. Conscious Cogn. 2021;87.	Participants	To determine the effect of lysergic acid diethylamide (LSD) on language entropy and semantic coherence.	Healthy adults	Above 21 years of age, no personal or family history of diagnosed psychiatric illness, no previous psychedelic drug use, no medically significant condition	19	Total participants with data (no demographic data reported)	.	.	.	.	.	.	Excluded	.	.	Exclusion criteria	.	Exclusion criteria	Single-blind, within-subject RCT	ROB 2 for Randomized Crossover Trials	LSD	0	0	0	1	0	0	2 sessions at least 2 weeks apart. IV LSD 75 μg or placebo	Portuguese	After a functional magnetic resonance imaging (fMRI) 120-150 min post-infusion and magnetoencephalography (MEG) scan about 225 min post infusion, participants were asked to report, without time limit, about their feelings and spontaneous thoughts during the neuroimaging scans.	Time from drug administration to speech recording: recording 1 - about 180 to 210 minutes, recording 2 - about 285 minutes	Post-neuroimaging scan reports	1	1	1	0	1	0	1	0	0	0	0	0	1	0	0
			Schizophrenia patients		Individuals diagnosed with schizophrenia (from Mota et al. 2014)	.	20	Total participants/those with demographic data	Mean 34.10 (SD	Mean (SD)	4 (20%)	.	.	Mean 5.50 (SD 2.85)	.	.	.	.	.	.	Cross-sectional study	ROBINS-E for Non-randomized Studies of Exposures	.	0	0	0	0	0	0	.		Interview with following two questions: "Please report a recent dream" and "please report your waking activities immediately before that dream"	.	Dream report and waking report	0	0	0	0	0	0	0	0	0	0	0	0	1	0	0
			Bipolar disorder patients		Individuals diagnosed with bipolar I disorder (from Mota et al. 2014)	.	20	Total participants/those with demographic data	Mean 38.15 (SD 12.44)	Mean (SD)	6 (30%)	.	.	Mean 7.30 (SD 3.15)	.	.	.	.	.	.			.	0	0	0	0	0	0	.			.		0	0	0	0	0	0	0	0	0	0	0	0	1	0	0
			Controls		Individuals free from psychotic symptoms (from Mota et al. 2014)	.	20	Total participants/those with demographic data	Mean 35.05 (SD 10.93)	Mean (SD)	11 (55%)	.	.	Mean 6.90 (SD 3.11)	Depression: 5 (25%) Generalized anxiety disorder: 2 (10%) Past episode of PTSD: 1 (5%) Subdiagnostic mood/anxiety symptoms: 11 (55%) Healthy: 1 (5%)	.	.	.	.	.			.	0	0	0	0	0	0	.			.		0	0	0	0	0	0	0	0	0	0	0	0	1	0	0
	LSD and language: Decreased structural connectivity, increased semantic similarity, changed vocabulary in healthy individuals	Wießner I, Falchi M, Daldegan-Bueno D, Palhano-Fontes F, Olivieri R, Feilding A, et al. LSD and language: Decreased structural connectivity, increased semantic similarity, changed vocabulary in healthy individuals. European Neuropsychopharmacology. 2023;68:89–104.	.	To map the effects of LSD on language over the time course of the acute and sub-acute effects in an explorative manner.	Healthy adults	At least one previous LSD experience No current psychiatric symptoms, use of psychiatric medication, substance use disorder, or medical conditions No previous severe complications after psychedelic use, or personal or family history of psychotic disorders	24	Total participants/those with demographic data.	Mean 24 (SD 11)	Mean (SD)	8 (33%)	Caucasian 17 (71%)	.	Mean 19 (SD 3)	.	Mean 15 times per month	.	.	.	Mean 17 (SD 15) experiences	Double-blind, within-subject RCT	ROB 2 for Randomized Crossover Trials	LSD	0	0	0	1	0	0	Two sessions separated by 14 days. Oral LSD 50 μg or placebo	Brazilian Portuguese	1. 5-minute interview in response to the question "how are you feeling" 2. 30-minute semi-structured interview describing the experience, and answering questions on perception, emotion and cognition - only the first 5 minutes were analyzed 3. 1-minute storytelling in response to image or written stimuli 4. E-mail interview with experience reporting and storytelling	1. 90 minutes 2. 6.5 hours 3. 0 hours, 2 hours, 4 hours, 6 hours, and +24 h 4. 4 months	Experience report and post-experience report	0	1	0	0	0	0	1	0	1	0	0	0	1	0	0
Psilocybin	Psilocybin-Induced Mystical-Type Experiences are Related to Persisting Positive Effects: A Quantitative and Qualitative Report	McCulloch DE-W, Grzywacz MZ, Madsen MK, Jensen PS, Ozenne B, Armand S, et al. Psilocybin-Induced Mystical-Type Experiences are Related to Persisting Positive Effects: A Quantitative and Qualitative Report. Front Pharmacol. 2022;13.	.	To assess the association between the intensity of the mystical-type experience induced by psilocybin, and the persisting positive effects attributed to the psilocybin experience at 3-month follow-up. This study also provides the first qualitative descriptions of the "Complete Mystical Experience" induced by orally administered psilocybin in healthy volunteers.	Healthy adults	No personal or family history of primary psychiatric or relevant medical condition.	35	Demographics were reported per dosing session - 28 participants underwent a total of 35 dosing sessions, and wrote 35 qualitative experience reports	Mean 31.7 (SD 7.0)	Mean (SD)	15 (43%)	.	.	.	.	.	.	12 (34%) participants	.	.	Non-randomised experimental study	ROBINS-I for Non-randomized Studies of Interventions	Psilocybin	0	0	0	0	1	0	28 volunteers received a total of 35 doses of oral psilocybin (21 volunteers participated in 1 dosing session and 7 volunteers participated in 2 dosing sessions). A control/placebo was not used. Psilocybin dose: mg/kg: Mean=0.26, SD=0.04, Range=0.19-0.31 mg: Mean=19.4, SD=3.7, Range=12-30	Danish	Qualitative experience report - free writing task describing psilocybin experience.	At the end of the dosing day (after psychoactive effects of drug were complete)	Post-experience written report	1	0	0	0	0	1	0	0	0	0	0	0	0	0	0
	Natural language signatures of psilocybin microdosing	Sanz C, Cavanna F, Muller S, de la Fuente L, Zamberlan F, Palmucci M, et al. Natural language signatures of psilocybin microdosing. Psychopharmacology (Berl). 2022;239:2841–2852.	.	To determine whether unconstrained speech contains signatures capable of identifying the acute effects of psilocybin microdoses.	Healthy adults	Have enrolled in or obtained a higher education degree No history of psychiatric disorder, substance use disorder (5 years), or neurological disorder	34	Total participants/those with demographic data.	11 females: Mean 32.09 (SD 3.53) 23 males: Mean 30.87 (SD 4.64)	Mean (SD)	11 (32%)	.	.	.	.	20 (59%) participants	Yerba mate: 17 (50%) participants Coffee: 15 (44%) participants Tea: 7 (26%) Tobacco: 7 (21%) Cocaine: 1 (3%)	Mean 11 (SD 14.9) experiences	MDMA: 1 (3%) participants	.	Double-blind, within-subject RCT	ROB 2 for Randomized Crossover Trials	Psilocybin	0	0	0	0	1	0	On Wednesdays and Fridays over two weeks, participants consumed either the active dose (oral psilocybin) or the placebo (edible mushrooms). Active dose: 0.5g Dried Psilocybe cubensis mushrooms. Contained the following average doses of alkaloids: 0.32 mg of psilocybin, 0.48 mg of psilocin, 0.025 mg of baeocystin, and 0.0063 mg of norbaeocystin.	Spanish	Participants were interviewed by a mental health professional - the following questions were asked: "How do you feel right now?"; "Do you feel according to how you expected?"; "Are you feeling changes in your perception?"; "Are you feeling changes in your mood?"; "Are you feeling changes in your level of imagination or creativity?"; "Are you feeling changes in your level of attention, alertness o…	Approximately 150 minutes	Interview about current state	1	1	0	0	0	0	1	0	0	1	0	0	0	0	0
Cannabis/Cannabinoids	Effect of Oral Administration of Δ9 Tetrahydrocannabinol on Memory, Speech, and Perception of Thermal Stimulation: Results With Four Normal Human Volunteer Subjects. Preliminary Report	Zeidenberg P, Clark WC, Jaffe J, Anderson SW, Chin S, Malitz S. Effect of Oral Administration of Δ9 Tetrahydrocannabinol on Memory, Speech, and Perception of Thermal Stimulation: Results With Four Normal Human Volunteer Subjects. Preliminary Report. Compr Psychiatry. 1973;14:549–556.	.	To quantify how THC affects measures of speech, memory, and thermal perception	Healthy male psychiatric resident physicians	No "gross psychopathology", no physical health conditions	4	Total participants/those with demographic characteristics	Range 25-29	Range	0 (0%)	.	.	.	.	.	.	.	.	.	Non-randomised single-blind experimental study	ROBINS-I for Non-randomized Studies of Interventions	THC	0	0	0	0	0	1	Oral placebo was administered in the morning of the study day. After placebo testing, participants were administered 15 mg oral THC (Patient weights: 165 lb, 165 lb, 148 lb, and 215 lb).	English	Free monologue speech for 5 minutes about any topic of participants' choosing	Task commenced roughly around the time of noting the subjective effects of the drug (around 60 minutes for 1 participant and 90 minutes for 3 participants)	Free 5 minute monologue	0	0	0	0	0	0	0	0	0	0	0	0	0	0	0
	Shamei et al., 2019 & 2021	Shamei, A., & Bird, S. (2019). 12. An Acoustic Analysis of Cannabis-Intoxicated Speech. Canadian Acoustics, 47(3), 108–109.	An Acoustic Analysis of Cannabis-Intoxicated Speech	To determine the effects of cannabis intoxication on acoustic markers of speech.	Medicinal users of cannabis	No reported speech or hearing disordres	8	Participants/those with demographic data	Range 20-24	Range	4 (50%)	.	.	.	.	.	.	.	.	.	Non-randomised experimental study	ROBINS-I for Non-randomized Studies of Interventions	Cannabis	0	0	0	0	0	1	Pretest-retest format with one dosing session and language tasks completed before an after ingestion of cannabis. Participants provided their own cannabis and consumed varying amounts based on their medical needs (either by smoking or vaporizing).	English	Reading a passage (for pitch trajectory) and individual words (for measuring voice onset time and voice quality)	Within 30 minutes	Reading tasks for pitch trajectory, voice onset time and and voice quality	0	0	0	0	0	0	0	0	0	0	0	0	0	0	1
		Shamei A, Sullivan PR, Liu Y, Abdul-Mageed M, Gick B. Automated detection of cannabis-intoxication from speech. Canadian Acoustics. 2021;49.	Automated detection of cannabis-intoxication from speech	To build a model to detect cannabis intoxication from phonetic markers of speech.																															0	0	0	0	0	0	0	0	0	0	0	0	0	0	0
	Adults with a history of recreational cannabis use have altered speech production	Vogel AP, Pearson-Dennett V, Magee M, Wilcox RA, Esterman A, Thewlis D, et al. Adults with a history of recreational cannabis use have altered speech production. Drug Alcohol Depend. 2021;227.	Controls	To investigate speech in individuals with a history of recreational cannabis use compared to non-drug-using healthy controls.	Healthy adults with no previous cannabis use	.	40	Total participants/those with demographic data.	Mean 23.9 (SD 7.3)	Mean (SD)	19 (48%)	.	.	Mean 15.4 (SD 2.1)	.	.	.	.	.	.	Cross-sectional study	ROBINS-E for Non-randomized Studies of Exposures	.	0	0	0	0	0	0	No drug was administered	English	1) sustained vowel /a:/ for five seconds; 2) syllable repetition (repeatedly producing pa-ta-ka as quickly and clearly as possible for 10 s; 3) ‘automated’ task (saying the days of the week in order); 4) reading a phonetically balanced passage and 5) a one-minute un­prepared monologue with positive content (e.g., happy memory, amusing story, topic of interest)	n/a	Speech tasks to elicit various acoustic properties	0	0	0	0	0	0	0	0	0	0	0	0	0	1	0
			Cannabis group		Healthy adults with previous cannabis use on ≥ 5 occasions	.	31	Total participants/those with demographic data.	Mean 23.1 (SD 4.9)	Mean (SD)	14 (45%)	.	.	Mean 16.8 (SD 2.8)	.	.	.	.	.	.			Cannabis	0	0	0	0	0	1	No drug was administered					0	0	0	0	0	0	0	0	0	0	0	0	0	1	0
	The altered state of consciousness induced by Δ9-THC	Murray CH, Srinivasa-Desikan B. The altered state of consciousness induced by Δ9-THC. Conscious Cogn. 2022;102.	.	To examine the subjective effects of THC through surveys and natural language, and compare these effects with those of classical psychedelics.	Healthy adults	Either aged 18-20 or 30-40 1-20 lifetime cannabis use experiences No cannabis use in last 30 days At least high school education No history of psychosis, severe PTSD or panic disorder, or past-year substance use disorder (except nicotine)	25	Total participants/those with demographic data.	Mean 25.1 (SD 6.6)	Mean (SD)	13 (52%)	Caucasian 13 (52%) African American 2 (8%) Asian 1 (4%) Other/>1 Race 9 (36%)	.	.	.	.	Caffeine: 11 (44%) participants Tobacco: 2 (8%) participants Other stimulant: 2 (8%) participants	5 (20%) participants	MDMA: 2 (8%) participants	12 (48%) participants: mean 12 (SD 6.8) experiences, mean 5.2 (SD 7.4) months since last use	Double-blind, within-subject RCT	ROB 2 for Randomized Crossover Trials	THC	0	0	0	0	0	1	Three sessions separated by 7 days. Participants received oral THC 7.5 mg, oral THC 15 mg, or placebo	English	Participants were instructed to "Attend to your experience in the moment, and write as little or as much as you like about any thoughts or sensations you're having for the next 10 min."	100 minutes.	Written self-report	0	0	0	0	0	1	1	1	0	0	1	0	0	0	0
[truncated: 12 more columns]

## Sheet: Working Spreadsheet for SIRS
Study ID				Experimental Procedures	Drug Info		Language
Drug Category	Full Citation	Subgroup	Participants	Study Design	Drug Name(s)	Dosing Regimen	Language	Language Task(s)	Time between drug administration and language task	Language Task(s) Summary
	NPP Style		One phrase description	Short phrase that indicates the following info: - Experimental or cross-sectional - Control group - Blinding - Randomized? (e.g. “double-blind within-subject RCT”)	Abbreviation acceptable	Doses, # of sessions, intervals, control sessions		Fulsome description of language task(s)		One phrase description of language task(s)
MDMA and other Psychostimulants	Wardle MC, Garner MJ, Munafò MR, De Wit H. Amphetamine as a social drug: Effects of d-amphetamine on social processing and behavior. Psychopharmacology (Berl). 2012;223:199–210.	.	Healthy adults	Double-blind, within-subject RCT	d-amphetamine	Over three sessions separated by at least 72 h, participants received oral d-amphetamine 10 mg, oral d-amphetamine 20 mg, and placebo	English	5-min modification of the interpersonal perception task (3 important people, talk about each one at each session)	180 minutes	Talking about important other
	Bedi G, Cecchi GA, Slezak DF, Carrillo F, Sigman M, De Wit H. A window into the intoxicated mind? Speech as an index of psychoactive drug effects. Neuropsychopharmacology. 2014;39:2340–2348.	.	Healthy adults with >1 previous ectasy uses	Double-blind, within-subject RCT	MDMA, methamphetamine	Over four 5 hour sessions, participants received oral MDMA 0.75 mg/kg, oral MDMA 1.5 mg/kg, oral methamphetamine 20 mg, and placebo	English	10 minutes of free speech about an important person in participant's life (different in each session)	130 minutes	Speaking about important other
	Wardle MC, De Wit H. MDMA alters emotional processing and facilitates positive social interaction. Psychopharmacology (Berl). 2014;231:4219–4229.	.	Healthy adults with 4 - 40 previous ecstasy uses	Double-blind, within-subject RCT	MDMA	3 sessions separated by at least 7 days (mean 26 (SD 29.58) days). Oral 0.75 mg/kg MDMA, oral 1.5 mg/kg MDMA, and placebo	English	Modification of the Interpersonal Perception Task (modification described in Wardle et al. 2011) - talking about important other for 5 minutes	140 min	Talking about important other
	Baggott MJ, Kirkpatrick MG, Bedi G, De Wit H. Intimate insight: MDMA changes how people talk about significant others. Journal of Psychopharmacology. 2015;29:669–677.	.	Healthy adults with 4 - 40 previous ecstasy uses	Double-blind, within-subject RCT	MDMA	Two sessions separated by at least 5 days. 1.5 mg/kg oral MDMA or placebo	English	Modification of the Interpersonal Perception Task (modification described in Wardle et al. 2011) - talking about important other for 5 minutes	90 minutes	Talking about important other
	Agurto C, Cecchi GA, Norel R, Ostrand R, Kirkpatrick M, Baggott MJ, et al. Detection of acute 3,4-methylenedioxymethamphetamine (MDMA) effects across protocols using automated natural language processing. Neuropsychopharmacology. 2020;45:823–832.	Training and validation dataset (this study - Agurto 2020)	Healthy adults with 4 - 40 previous ecstasy uses	Double-blind, within-subject RCT	MDMA, oxytocin	Each participant was administered placebo, oral oxytocin 20 IU, oral MDMA 0.75 mg/kg and oral MDMA 1.5 mg/kg over 4 sessions, each at least 5 days apart.	English	Two 5-minute free speech tasks (talking about an important other, and monologue on a chosen subject)	75 minutes and 105 minutes	5 minutes about important other and 5 minute free monologue
		Independent dataset 1 (Wardle 2014, used for validation)	Healthy adults aged 18-35 who reported 4 to 40 previous ecstasy use experiences	Double-blind, within-subject RCT	MDMA	3 sessions separated by at least 7 days (mean 26 (SD 29.58) days). Oral 0.75 mg/kg MDMA, oral 1.5 mg/kg MDMA, and placebo	English	Modification of the Interpersonal Perception Task (modification described in Wardle et al. 2011) - talking about important other for 5 minutes	140 min	Talking about important other
		Independent dataset 2 (Bedi 2014, used for validation)	Healthy adults reporting more than one previous ectasy use experience	Double-blind, within-subject RCT	MDMA (methamphetamine data not included)	Over four 5 hour sessions, participants received oral MDMA 0.75 mg/kg, oral MDMA 1.5 mg/kg, oral methamphetamine 20 mg, and placebo	English	10 minutes of free speech about an important person in participant's life (different in each session)	130 minutes	Speaking about important other
Ketamine	Covington MA, Riedel WJ, Brown C, He C, Morris E, Weinstein S, et al. Does ketamine mimic aspects of schizophrenic speech? Journal of Psychopharmacology. 2007;21:338–346.	Group 1 (schizophrenia experiment controls)	Healthy controls	Cross-sectional study	.	No drug was administered	English	Liddle et al.'s Thought and Language Index (TLI) using Murray's Thematic Apperception Test (TAT)	n/a	TLI using TAT
		Group 2 (schizophrenia experiment patients)	Schizophrenia patients		.
		Group 3 (ketamine experiment participants)	Healthy adults who participated in the ketamine experiment	Single-blind, within-subject RCT	Ketamine	Data from 2 sessions at least 7 days apart analysed in this study. Placebo, or intravenous ketamine with a loading dose of 0.40 mg/kg spread over 10 min followed by maintenance at a rate of 0.21 mg/kg/h for a total of 90 min. The total dose of ketamine administered before the language task (within 30 minutes) was therefore 0.47 mg/kg. Data from participants' third session with a higher ketamine d…	English	10 minute speech sample describing a picture from Murray's Thematic Apperception Test. Pictures chosen tended to have less ambiguity than the pictures shown in the schizophrenia experiment.	30 minutes	Modified TLI using TAT
LSD	Sanz C, Pallavicini C, Carrillo F, Zamberlan F, Sigman M, Mota N, et al. The entropic tongue: Disorganization of natural language under LSD. Conscious Cogn. 2021;87.	Participants	Healthy adults	Single-blind, within-subject RCT	LSD	2 sessions at least 2 weeks apart. IV LSD 75 μg or placebo	Portuguese	After a functional magnetic resonance imaging (fMRI) 120-150 min post-infusion and magnetoencephalography (MEG) scan about 225 min post infusion, participants were asked to report, without time limit, about their feelings and spontaneous thoughts during the neuroimaging scans.	Time from drug administration to speech recording: recording 1 - about 180 to 210 minutes, recording 2 - about 285 minutes	Post-neuroimaging scan reports
		Schizophrenia patients	Schizophrenia patients (from Mota et al. 2014)	Cross-sectional study	.	.		Interview with following two questions: "Please report a recent dream" and "please report your waking activities immediately before that dream"	.	Dream report and waking report
		Bipolar disorder patients	Bipolar disorder patients (from Mota et al. 2014)		.	.			.
		Controls	Healthy controls		.	.			.
	Wießner I, Falchi M, Daldegan-Bueno D, Palhano-Fontes F, Olivieri R, Feilding A, et al. LSD and language: Decreased structural connectivity, increased semantic similarity, changed vocabulary in healthy individuals. European Neuropsychopharmacology. 2023;68:89–104.	.	Healthy adults	Double-blind, within-subject RCT	LSD	Two sessions separated by 14 days. Oral LSD 50 μg or placebo	Brazilian Portuguese	1. 5-minute interview in response to the question "how are you feeling" 2. 30-minute semi-structured interview describing the experience, and answering questions on perception, emotion and cognition - only the first 5 minutes were analyzed 3. 1-minute storytelling in response to image or written stimuli 4. E-mail interview with experience reporting and storytelling	1. 90 minutes 2. 6.5 hours 3. 0 hours, 2 hours, 4 hours, 6 hours, and +24 h 4. 4 months	Experience report and post-experience report
Psilocybin	McCulloch DE-W, Grzywacz MZ, Madsen MK, Jensen PS, Ozenne B, Armand S, et al. Psilocybin-Induced Mystical-Type Experiences are Related to Persisting Positive Effects: A Quantitative and Qualitative Report. Front Pharmacol. 2022;13.	.	Healthy adults	Non-randomised experimental study	Psilocybin	28 volunteers received a total of 35 doses of oral psilocybin (21 volunteers participated in 1 dosing session and 7 volunteers participated in 2 dosing sessions). A control/placebo was not used. Psilocybin dose: mg/kg: Mean=0.26, SD=0.04, Range=0.19-0.31 mg: Mean=19.4, SD=3.7, Range=12-30	Danish	Qualitative experience report - free writing task describing psilocybin experience.	At the end of the dosing day (after psychoactive effects of drug were complete)	Post-experience written report
	Sanz C, Cavanna F, Muller S, de la Fuente L, Zamberlan F, Palmucci M, et al. Natural language signatures of psilocybin microdosing. Psychopharmacology (Berl). 2022;239:2841–2852.	.	Healthy adults	Double-blind, within-subject RCT	Psilocybin	On Wednesdays and Fridays over two weeks, participants consumed either the active dose (oral psilocybin) or the placebo (edible mushrooms). Active dose: 0.5g Dried Psilocybe cubensis mushrooms. Contained the following average doses of alkaloids: 0.32 mg of psilocybin, 0.48 mg of psilocin, 0.025 mg of baeocystin, and 0.0063 mg of norbaeocystin.	Spanish	Participants were interviewed by a mental health professional - the following questions were asked: "How do you feel right now?"; "Do you feel according to how you expected?"; "Are you feeling changes in your perception?"; "Are you feeling changes in your mood?"; "Are you feeling changes in your level of imagination or creativity?"; "Are you feeling changes in your level of attention, alertness o…	Approximately 150 minutes	Interview about current state
Cannabis/Cannabinoids	Zeidenberg P, Clark WC, Jaffe J, Anderson SW, Chin S, Malitz S. Effect of Oral Administration of Δ9 Tetrahydrocannabinol on Memory, Speech, and Perception of Thermal Stimulation: Results With Four Normal Human Volunteer Subjects. Preliminary Report. Compr Psychiatry. 1973;14:549–556.	.	Healthy male psychiatric resident physicians	Non-randomised single-blind experimental study	THC	Oral placebo was administered in the morning of the study day. After placebo testing, participants were administered 15 mg oral THC (Patient weights: 165 lb, 165 lb, 148 lb, and 215 lb).	English	Free monologue speech for 5 minutes about any topic of participants' choosing	Task commenced roughly around the time of noting the subjective effects of the drug (around 60 minutes for 1 participant and 90 minutes for 3 participants)	Free 5 minute monologue
	Shamei A, Sullivan PR, Liu Y, Abdul-Mageed M, Gick B. Automated detection of cannabis-intoxication from speech. Canadian Acoustics. 2021;49.	.	Medicinal users of cannabis	Non-randomised experimental study	Cannabis	Pretest-retest format with one dosing session and language tasks completed before an after ingestion of cannabis. Participants provided their own cannabis and consumed varying amounts based on their medical needs (either by smoking or vaporizing).	English	Vowel task (sustain seven vowels embedded within carrier words)	Within 30 minutes	Vowel production
	Vogel AP, Pearson-Dennett V, Magee M, Wilcox RA, Esterman A, Thewlis D, et al. Adults with a history of recreational cannabis use have altered speech production. Drug Alcohol Depend. 2021;227.	Controls	Healthy adults with no previous cannabis use	Cross-sectional study	.	No drug was administered	English	1) sustained vowel /a:/ for five seconds; 2) syllable repetition (repeatedly producing pa-ta-ka as quickly and clearly as possible for 10 s; 3) ‘automated’ task (saying the days of the week in order); 4) reading a phonetically balanced passage and 5) a one-minute un­prepared monologue with positive content (e.g., happy memory, amusing story, topic of interest)	n/a	Speech tasks to elicit various acoustic properties
		Cannabis group	Healthy adults with ≥ 5 previous cannabis uses		Cannabis	No drug was administered
	Murray CH, Srinivasa-Desikan B. The altered state of consciousness induced by Δ9-THC. Conscious Cogn. 2022;102.	.	Healthy adults	Double-blind, within-subject RCT	THC	Three sessions separated by 7 days. Participants received oral THC 7.5 mg, oral THC 15 mg, or placebo	English	Participants were instructed to "Attend to your experience in the moment, and write as little or as much as you like about any thoughts or sensations you're having for the next 10 min."	100 minutes.	Written self-report
